# Supplementary material for: Whole‐Cell P450 Biocatalysis Using Engineered Escherichia coli with Fine‐Tuned Heme Biosynthesis
Source: Adv Sci (Weinh). 2022 Dec 16;10(6):2205580. doi: 10.1002/advs.202205580 (PMC9951570; doi:10.1002/advs.202205580)
Supplement: Supplementary file 2 — Supporting Information [file ADVS-10-2205580-s002.xlsx]

## Sheet: Figure 2b
Strains	The activity of BM3mut (U g-1 DCW)			Mean	SD
C41-RSF-BM3mut	29.6352	30.7247	27.6797	29.3465	1.54292
B21-RSF-BM3mut	4.18291	3.8189	4.00329	4.0017	0.182013
C43-RSF-BM3mut	4.95047	3.90859	4.42953	4.42953	0.520942
C41-PET-BM3mut	6.50274	5.93403	6.21839	6.21839	0.284355
B21-PET-BM3mut	0.3183	0.66885	0.492515	0.493221	0.175276
C43-PET-BM3mut	0.265401	0.428053	0.346268	0.346574	0.0813266

## Sheet: Figure 2c
Strains	The titer of pravastain (mM)			Mean	SD
C41-RSF-sca-2mut	55.2448	50.8113	60.3376	55.4646	4.76694
B21-RSF-sca-2mut	24.8232	21.2413	24.8232	23.6292	2.06801
C43-RSF-sca-2mut	16.001	17.3467	18.3084	17.2187	1.15897
C41-PET-sca-2mut	23.9719	23.1872	22.7964	23.3185	0.59869
B21-PET-sca-2mut	20.789	19.73	20.8096	20.4429	0.61742
C43-PET-sca-2mut	7.60808	7.34959	8.13654	7.69807	0.401119

## Sheet: Figure 3b
Strains	Control Groups (0 mg L-1 hemin)			Treatment Groups (10 mg L-1 hemin)
	OD600			OD600
C41ΔhemA	0.1024	0.0925	0.0983	0.1798	0.2124	0.2345
HEME-T1	0.139	0.1831	0.1808	0.2939	0.2374	0.1928
HEME-T2	0.269	0.1808	0.1831	0.1862	0.1928	0.2374
HEME-T3	0.1363	0.1472	0.139	0.2049	0.2087	0.2176
HEME-T4	0.2292	0.2666	0.2303	4.492	5.009	4.783
HEME-T5	0.1736	0.1862	0.2013	3.95	3.972	4.089
HEME-T6	0.1762	0.2032	0.1865	0.9808	0.9726	0.9748
HEME-T7	0.211	0.211	0.186	1.494	1.486	1.464

## Sheet: Figure 3c
Strains	The activity of BM3mut (U g-1 DCW)			Mean	SD
C41-RSF-BM3mut	29.6352	30.7247	27.6797	29.3465	1.54292
HEME-T8	21.4052	21.7135	23.5925	22.2371	1.18392
HEME-T9	32.9874	35.8121	33.3765	34.0587	1.53093

## Sheet: Figure 3d
Strains	The titer of pravastain (mM)			Mean	SD
C41-RSF-sca-2mut	55.2448	50.8113	60.3376	55.4646	4.76694
HEME-T10	70.1026	69.8009	75.3334	71.7456	3.11075

## Sheet: Figure 4b
Strains	The titer of heme (mg L-1)			Mean	SD
Control	0.007749	0.010285	0.008913	0.00898233	0.00126942
HEME-S1	0.520134	0.58938	0.513915	0.541143	0.04189
HEME-S2	0.871909	0.849284	0.814272	0.845155	0.0290395
HEME-S3	0.970372	0.917033	0.943703	0.943703	0.0266695
HEME-S4	0.891627	0.836645	0.849158	0.859143	0.028819
HEME-S5	0.688381	0.620633	0.787603	0.698872	0.083978
HEME-S6	0.75436	0.755372	0.807447	0.772393	0.0303619
HEME-S7	0.939784	0.925881	0.913747	0.926471	0.0130285
HEME-S8	1.37207	1.36173	1.37949	1.3711	0.00892019
HEME-S9	1.2807	1.12666	1.20368	1.20368	0.0770195
HEME-S10	1.34834	1.13671	1.13671	1.20725	0.122182

## Sheet: Figure 4d
Strains	The titer of heme (mg L-1)			Mean	SD
Control	0.007749	0.010285	0.008913	0.00898233	0.00126942
HEME-S11	0.207655	0.282457	0.282457	0.257523	0.0431866
HEME-S12	0.21072	0.206842	0.261692	0.226418	0.0306099
HEME-S13	0.291838	0.283833	0.305285	0.293652	0.0108405
HEME-S14	0.41708	0.45814	0.45814	0.444453	0.0237057
HEME-S15	0.290149	0.239239	0.317356	0.282248	0.039653

## Sheet: Figure 4e
Strains	The activity of BM3mut (U g-1 DCW)			Mean	SD
C41-RSF-BM3mut	29.6352	30.7247	27.6797	29.3465	1.54292
HEME-S11-BM3mut	70.2581	73.0562	72.1235	71.8126	1.42472
HEME-S12-BM3mut	82.7725	79.8725	81.8418	81.4956	1.48066
HEME-S13-BM3mut	89.5707	84.3978	88.8415	87.6034	2.79991
HEME-S14-BM3mut	76.5437	70.8053	76.7084	74.6858	3.36165
HEME-S15-BM3mut	63.7709	66.0564	61.783	63.8701	2.13841

## Sheet: Figure 5a
Strains	Control Groups (0 mg L-1 hemin)			Treatment Groups (10 mg L-1 hemin)
	FI/OD600			FI/OD600
HEME-R1	266.715	328.747	384.729	3186.24	3280.15	3245.47
HEME-R2	1129.91	1138.72	1134	919.339	916.342	973.799
HEME-R3	349.448	345.35	324.142	291.198	292.308	301.538
HEME-R4	332.645	323.62	324.065	252.556	236.345	255.511

## Sheet: Figure 5b
Strains	Control Groups (0 mg L-1 hemin)			Treatment Groups (10 mg L-1 hemin)
	FI/OD600 (Mean)			FI/OD600 (Mean)
WT	326.73			3237.29
H72P	253.357			267.896
H72I	252.883			252.29
H72G	215.197			234.286
H72K	208.781			224.168
H72L	267.707			310.468
H72V	270.189			325.719
H72N	214.529			248.698
H72R	255.454			268.122
H72M	226.957			234.898
H72Y	219.49			217.491
H72W	183.108			224.818
H72A	213.721			237.151
H72C	161.791			201.432
H72F	198.721			221.152
H72Q	214.708			226.737
H72S	232.524			205.612
H72E	205.465			236.756
H72T	264.315			277.931
H72D	217.085			216.059
Strains	Control Groups (0 mg L-1 hemin)			Treatment Groups (10 mg L-1 hemin)
	FI/OD600 (Mean)			FI/OD600 (Mean)
WT	326.73			3237.29
H149P	5600.66			5387.67
H149I	2235.14			2705.99
H149G	521.232			571.9
H149K	220.006			394.525
H149L	296.214			320.513
H149V	297.97			312.603
H149N	226.193			268.85
H149R	205.553			259.548
H149M	233.746			253.962
H149Y	238.332			242.91
H149W	214.93			241.455
H149A	231.608			237.756
H149C	233.702			235.757
H149F	209.067			225.189
H149Q	226.658			219.784
H149S	201.379			217.509
H149E	207.606			215.177
H149T	225.47			213.874
H149D	22.5248			26.3709

[truncated: 18 more sheets: Figure 5d, Figure 5e, Figure 5f, Figure 5g, Figure 6a, Figure 6b, Figure 6c, Figure 6d, Figure S2, Figure S3, Figure S5a, Figure S5b, Figure S6a, Figure S6b, Figure S6c, Figure S7a, Figure S7b, Figure S7c]
